# Supplementary material for: The Structural Abnormalities Are Deeply Involved in the Cause of RPGRIP1-Related Retinal Dystrophy in Japanese Patients
Source: Int J Mol Sci. 2023 Sep 5;24(18):13678. doi: 10.3390/ijms241813678 (PMC10531429; doi:10.3390/ijms241813678)
Supplement: Supplementary file 1 [file ijms-24-13678-s001.zip]

Archive with 2 entries (2 files):
- Supp_Figure_S1.pdf
- Supp_table_S1_S2_revise.xlsx
