# Supplementary material for: The Structural Abnormalities Are Deeply Involved in the Cause of RPGRIP1-Related Retinal Dystrophy in Japanese Patients
Source: Int J Mol Sci. 2023 Sep 5;24(18):13678. doi: 10.3390/ijms241813678 (PMC10531429; doi:10.3390/ijms241813678)
Supplement: Supplementary file 1 [file ijms-24-13678-s001.zip › Supp_table_S1_S2_revise.xlsx]

## Sheet: Supp_table_S1
Supplementary Table S1. Summary of identified variants of RPGRIP1 (NM_020366.4)
Identified variants		Patients	Allele frequency			Detected methods	Reference
short variants			38KJPN	gnomAD EAS	gnomAD global
c.799C>T, p.(Arg267*)		EYE149	0	0	7e-06		(26)
c.1363del, p.(Glu455Lysfs*2)		EYE345	0	0	0		Novel
c.1467+1G>T		EYE55	0	0	0		(20)
c.1687C>T, p.(Arg563*)		EYE149	0	0	0		(19)
c.3565_3571del, p.(Arg1189Glyfs*7)		EYE20, 64, 65, 170	9e-05	0.000192	7e-06		(24)
CNV/SV			8.3KJPN-SV	JSV1	gnomAD SVs v2.1
g.21276147_21280265del	(Exon 1 deletion)	JU0954, 0955	0	0	0	Canvas, Manta	Novel
g.21276834_21281300del	(Exon 1 deletion)	EYE170	0	0	0	Canvas, Manta	Novel
g.21277271_21297204delinsN[330]	(Exon 1-3 deletion)	JU1556	0	0	0	Canvas	Novel
c.2710+374_2895+78del	(Exon 18 deletion)	EYE55, JU0954, 0955, 1556	0.002	0.0023	0	Manta	(25)
c.871_872ins[N[(300_400)];854_871]	(Alu insertion)	EYE345	0	0	0	TEMP2	Novel
38KJPN: Allele frequency data of SNV/INDEL from short-read whole genome sequencing of 38,000 Japanese individuals
8.3KJPN-SV: Allele frequency data of structural variations from short-read whole genome sequencing of 8,300 Japanese individuals
JSV1: Allele frequency data of structural variations from long-read whole genome sequencing of 222 Japanese individuals
(https://jmorp.megabank.tohoku.ac.jp/)
gnomAD v3.1.2, gnomAD SVs v2.1 (https://gnomad.broadinstitute.org/)

## Sheet: Supp_table_S2
Supplementary Table S2. Primers for breakpoint-specific PCR
Variants	Forward primer	Reverse primer	Patients
g.21276147_21280265del	TCAGCAGTGACCTAAATCTGGCTTCC	TGGATACATTTCTGAGCAAAAGAGCA	JU0954, 0955
g.21276834_21281300del	TCTCATTCTGGCTCTGAAGCACAGG	TGCAGTGCACTTGGACAAGTATAGG	EYE170
g.21277271_21297204delinsN[330]	TGTGAACTATCTGGCCCACA	TTACCTTCCCTCACCTCCGT	JU1556
c.2710+374_2895+78del	CTTCCCAGTGTTGTCTCCCTGTCCT	TTTCTCCCCCATGAGGAGGTTTTCT	EYE55, JU0954, 0955, 1556
c.871_872ins[N[(300_400)];854_871]	AATCTTGGCTGGCGTGATGAGAAAT	GGCTAGTTTCCTTCCCTTCCCTGTG	EYE345
